# Supplementary material for: Dataset: Feminine hygiene product lifecycle inventory and impact assessment
Source: Data Brief. 2019 Nov 21;28:104851. doi: 10.1016/j.dib.2019.104851 (PMC6911938; doi:10.1016/j.dib.2019.104851)
Supplement: Multimedia component 1 [file mmc1.zip]

Archive with 1 entries (1 files):
- LCA-Sanitary products-Hait.xlsx
