# Supplementary material for: Dataset: Feminine hygiene product lifecycle inventory and impact assessment
Source: Data Brief. 2019 Nov 21;28:104851. doi: 10.1016/j.dib.2019.104851 (PMC6911938; doi:10.1016/j.dib.2019.104851)
Supplement: Multimedia component 1 [file mmc1.zip › LCA-Sanitary products-Hait.xlsx]

## Sheet: Overview
Overview	Results of LCA of Sanitary products
Authors:	Amy Hait & Susan Powers, PhD, Clarkson University
Data prepared for and used in manuscript prepared for Resources Conservation and Recycling (Hait and Powers, 2019)
Gabi software used to organize and access ecoinvent inventory data
	ecoinvent (n.d.). The ecoinvent Database. http://www.ecoinvent.org/database/database.html (accessed April 21, 2017).
	Thinkstep, 2016. GaBi Education (Version 6.3) [Computer software]. https://www.thinkstep.com/software/gabi-lca (accessed April 21, 2017).
LCIA used ILCD method with EU normalization factors
	European Commission - Joint Research Centre - Institute for Environment and Sustainability: International Reference Life Cycle Data System (ILCD) Handbook - General guide for Life Cycle Assessment - Detailed guidance. First edition March 2010. EUR 24708 EN. Luxembourg. Publications Office of the European Union; 2010 https://doi.org/10.2788/38479
	European Commission - Joint Research Centre, 2016. Developer: ILCD compliant normalization factors. Accessed June 2019 from https://eplca.jrc.ec.europa.eu/LCDN/developerILCD.xhtml.
Three representative samples used:
U by Kotex® Security® Maxi Pads (Kimberly-Clark, 2014).
U by Kotex® Click® Tampons (Kimberly-Clark, 2014).
menstrual cup produced by DivaCup (Diva International Inc., 2015)
Measured Component weights (10 samples each)
U by Kotex Click Tampons (18 pack) Regular				U by Kotex Security Maxi Pad (24 pack) Regular				Menstrual Cup by Diva Cup
Cardboard box	14.68	g		Plastic bag	5.4819			(weight of one product)
Paper warning	1.0082	g
Per Pad:	Average (g)	stdev (%)		Per Tampon	Average (g)	stdev (%)			Average (g)
Ind. Packaging (g)	0.2732	0.035		Packaging (g)	0.4885	0.026		Packaging	1
Applicator (g)	2.6386	0.004		Top Layer (g)	0.578	0.023		Silicone cup	14.8
Removal String (g)	0.1	0.019		Absorbent Core (g)	7.3636	0.022
Nonwoven Cover (g)	0.0989	0.154		Protective Backing (g)	0.8867	0.035
Absorbent Core (g)	1.429	0.016		Peel Strip (g)	0.4745	0.017
Total per pad (inc. container)	5.41127	0.006		Total (including container)	10.0197	0.015

## Sheet: Functional unit
Functional unit: coverage for one woman for one year
Tampon	240	units/year
Pad	240	units/year
Cup	0.1	units/year

## Sheet: normalization factors
	units same as ILCD impact categories
	Normalization factors (EC-JRC, 2010)
Climate Change (w/o biogenic)	9220
Climate change (w/ biogenic)	9220
Human toxicity (cancer)	3.69e-05
Human toxicity (noncancer)	0.000533
Ecotoxicity	8740
Acidification	47.3
Eutrophication	1.48
Resource Depletion	0.101
https://eplca.jrc.ec.europa.eu/LCDN/developerILCD.xhtml
link to Table_ILCD_NFs_08_03_2016.xls

## Sheet: Tamp.-Assumptions
Tampon	Tampons
					Flows neglected from the analysis due to low mass
ASSUMPTIONS
Flow	Assumption
General					Neglected Flow	% composition
Representative product	DivaCup	0.0374	kg		[sulfonyl]urea-compound	3.33505e-09
Life time	10 years				acetamide-anillide-compound, unspecified	6.02895e-08
					alkylketene dimer sizing agent, for paper production	0.000351032
Material Aquistion		% composition			aluminium sulfate	0.0018585
Silicone Product	weight determination	0.393048			ammonium nitrate, as N	0.000317895
	Ecoinvent Process - silicone product production - GLO, 2001				ammonium sulfate, as N	0.000285188
chemical, organic	Ecoinvent Process - chemical production, organic, GLO, 2000	0.0150537			atrazine	5.47581e-07
acetic acid, without water, in 98% solution state	Gabi Process - Acetic acid from methanol (low pressure carbonylation) (Monsanto process)				benzoic-compound	1.02617e-08
acetone, liquid	Gabi Process - RER: Acetone (dimethylcetone) PlasticsEurope				bipyridylium-compound	3.63437e-09
benzene	Gabi Process - EU-27: Benzene				calcium chloride	0.000286585
butadiene	Gabi Process - DE: 1,3-Butadiene				core board	0.0004964
ethyl benzene	Gabi Process - RER: Ethyl benzene PlasticsEurope				corrugated board box	0.00024267
ethylene dichloride	Gabi Plan - ethylene dichloride				cyclic N-compound	3.42057e-09
ethylene glycol	Gabi Process - DE: Ethylene glycol				dinitroaniline-compound	1.46797e-08
ethylene oxide	Gabi Process - DE: Ethylene oxide (EO) via air				diphenylether-compound	1.14017e-09
ethylene, average	Gabi Process - EU-27: Ethene (ethylene)				dithiocarbamate-compound	4.88393e-06
formaldehyde	Gabi Process - DE: Formaldehyde (HCHO; 37%)				ethoxylated alcohol (AE3)	0.00020745
methanol	Gabi Plan - Methanol				glyphosate	1.16445e-07
methyl tert-butyl ether		0.000752687			magnesium sulfate	4.61671e-05
phenol	Gabi Process - RER: Phenol PlasticsEurope				maize seed, for sowing	0.000127159
propylene	Gabi Process - Propylene at refinery				malusil	2.68185e-05
styrene	Gabi Process - DE: Styrene				methyl tert-butyl ether	0.000283235
toluene, liquid	Gabi Process- EU-27: Toluene PlasticsEurope				metolachlor	2.5398e-07
urea, as N		0.000752687			nitrile-compound	5.55842e-09
vinyl acetate	Gabi Plan - Vinyl Acetate				organophosphorus-compound, unspecified	5.75084e-08
vinyl chloride	Gabi Process - DE: Vinylchloride monomer (VCM)				pesticide, unspecified	3.71705e-07
xylene	Gabi Process - EU-27: Xylenes, mixed PlasticsEurope				phenoxy-compound	1.47372e-08
copper	Gabi Process - DE: Copper mix (99.999% from electrolysis)				pitch despergents, in paper production	1.52623e-06
cyclohexanol		3.39201e-06			potassium chloride, as K2O	4.25995e-05
electricity, high voltage	Gabi Process - US: Electricity grid mix (production mix)				printing ink	0.000587011
electricity, medium voltage	Gabi Process - US: Electricity grid mix (production mix)				pyrethroid-compound	7.28272e-09
ethylene, average	Gabi Process - EU-27: Ethene (ethylene)				retention aid, for paper production	0.000271551
fluosilicic acid, in 22% solution		0.00180409			soda ash, light, crystalline, heptahydrate	0.000286486
heat, natural gas	Gabi Process - US: Thermal energy from natural gas				sodium chlorate, powder	0.000286486
heat, other than natural gas	Assume other thermal energy (not natural gas) comes from coal				sodium dichromate	4.73147e-07
	Gabi Process - US: Thermal energy from hard coal				sodium silicate, spray powder, 80%	0.000286486
isopropanol	Gabi Process - DE: Isopropanol				sodium sulfate, anhydrite	0.000576492
methanol	Gabi Plan - RNA: Methanol, at plant USLCI				steel, chromium steel 18/8	4.30866e-05
Electricity	Gabi Process - Electricity grid mix (production mix)				titanium dioxide	0.000286486
Natural gas, combusted in industrial boiler	Gabi Process - US: Natural gas, combusted in industrial boiler USLCI				triazine-compound, unspecified	5.11999e-06
Transport, train, diesel powered	Gabi Process - US: Transport, train, diesel powered USLCI				urea, as N	0.000304218
Diesel	Gabi Process - US: Diesel mix at refinery				wood chips	7.27893e-05
Tranport, combination truck, average fuel	Gabi Process - US: Transport, combination truck, average fuel mix USLCI				Total %Mass Neglected	0.00758626
Transport, combination truck, diesel powered	Gabi Process - US: Transport, combination truck, diesel powered
Diesel	Gabi Process - US: Diesel mix at refinery
Natural as, processed, at plant	Gabi Process - US: Natural gas, processed, at plant USLCI (see below process for all encompassed flows)
Natural gas, processed, at plant	Gabi Process - US: Natural gas, processed, at plant USLCI
Electricity	Gabi Process - Electricity grid mix (production mix)
Natural gas, at extraction site
Residual fuel oil, combusted in industrial boiler
Natural gas, combusted in industrial boiler	Gabi Process - US: Natural gas, combusted in industrial boiler USLCI (see process above for all encompassed flows)
Diesel, combused in industrial boiler
Gasoline, combusted in equipment	Gabi Process - US: Gasoline, combusted in equipment USLCI
Gasoline	Gabi Process - US: Gasoline mix (regular) at refinery
Transport, train, diesel powered	Gabi Process - US: Transport, train, diesel powered USLCI
Diesel	Gabi Process - US: Diesel mix at refinery
Tranport, combination truck, average fuel	Gabi Process - US: Transport, combination truck, average fuel mix USLCI
Transport, combination truck, diesel powered	Gabi Process - US: Transport, combination truck, diesel powered
Diesel	Gabi Process - US: Diesel mix at refinery
Transport, barge, average	Gabi Plan - barge
Transport, combination truck, diesel powered	Gabi Process - US: Transport, combination truck, diesel powered
Diesel	Gabi Process - US: Diesel mix at refinery
Transport, train, diesel powered	Gabi Process - US: Transport, train, diesel powered USLCI
Diesel	Gabi Process - US: Diesel mix at refinery
methylchloride	Ecoinvent Process - methylchloride, GLO, 1997
	Assume effect byproducts is negligble
polyethylene, high density, granulate	Gabi Process - RER: Polyethylene high density granulate (PE-HD) ELCD/PlasticsEurope
quicklime, milled, packed	Gabi Process - DE: Lime (CaO; quicklime lumpy)
silicon tetrachloride		0.000459866
silicon, metallurgical grade	Gabi Process - GLO: Silicon mix (99%)
sodium chloride, powder	Gabi Process - Sodium chloride (rock salt)
sodium hydroxide, in 50% solution	Gabi Process - DE: Sodium hydroxide mix (50%)
sulfuric acid	Gabi Process - EU-27: Sulphuric acid (96%)
tap water, at user	Gabi Process - EU-27: Tap Water
titanium dioxide		4.83449e-06
toluene, liquid	Gabi Process - DE: Toluene
zinc	Gabi Process - DE: Zinc redistilled mix
Corrugated Board	weight determination	0.57754
Cotton Fabric	weight determination	0.0302139
	Ecoinvent Process - textile production, knit cotton, batch dyed - GLO - 2009
	Assume byproducts (waste textile and waste water) have no effect
acetic acid, without water, in 98% solution state	Gabi Process - DE: Acetic acid from methanol (low pressure carbonylation) (Monsanto process)
acrylic acid	Gabi Process - DE: Acrylic acid (propene)
anthraquinone		1.2992e-05
citric acid		4.65294e-06
cotton fibre	Ecoinvent Process - cotton production, US, 2010	0.0344439
	Assume effect byproducts is negligble
[sulfonyl]urea-compound		3.21544e-06
[thio]carbamate-compound		6.60013e-05
acetamide-anillide-compound, unspecified		1.00263e-05
ammonium nitrate, as N		0.00195779
benzoic-compound		4.9978e-08
butane	Gabi Process - US: Butane at refinery
cyclic N-compound		1.38265e-05
diazole-compound		1.39563e-05
diesel	Gabi Process - US: Diesel mix at refinery
dinitroaniline-compound		2.9332e-06
electricity, low voltage	Gabi Process - US: Electricity grid mix (production mix)
glyphosate		9.73831e-06
heat, district or industrial, natural gas	Gabi Process - US: Thermal energy from natural gas
lime	Gabi Process - DE: Lime (CaO; quicklime lumpy)
lubricating oil	Gabi Process - US: Lubricants at refinery
mancozeb		3.64898e-07
metolachlor		5.81102e-07
nitrogen fertiliser, as N	Gabi Plan - Nitrogen fertilizer
organophosphorus-compound, unspecified		4.15393e-05
pesticide, unspecified		9.44244e-06
petrol, unleaded	Gabi Process - Petrol coke at refinery
phosphate fertiliser, as P2O5	Gabi Plan - Phosphorus Fertilizer
potassium chloride, as K2O		0.00136315
pyrethroid-compound		1.5778e-06
pyridine-compound		1.09683e-06
sulfur	Gabi Process - US: Sulphur (elemental) at refinery
sulfuric acid	Gabi Process - DE: Sulphuric acid (96%)
triazine-compound, unspecified		5.95052e-07
urea, as N		0.000739957
cyanuric chloride		0.0021331
deinking emulsion, in paper production		0.000513636
electricity, low voltage	Gabi Process - US: Electricity grid mix (production mix)
ethoxylated alcohol (AE7)		5.49893e-06
fatty acid		0.00143516
heat, central or small-scale, natural gas	Gabi Process - US: Thermal energy from natural gas
heat, central or small-scale, other than natural gas	Assume other thermal energy (not natural gas) comes from coal
	Gabi Process - US: Thermal energy from hard coal
hydrogen peroxide, without water, in 50% solution state	Gabi Process- DE: Hydrogen peroxide
nitrogen fertiliser, as N	Gabi Plan - US: Nitrogen fertilizer, productioon mix, at plant
polycarboxylates, 40% active substance		0.000127201
polyethylene, low density, granulate	Gabi Process - RER: Polyethylene low density granulate (PE-LD) ELCD/PlasticsEurope
soda ash, light, crystalline, heptahydrate		0.00290356
sodium chloride, powder	Gabi Process - EU-27: Sodium chloride (rock salt)
sodium dithionite, anhydrous		7.1607e-05
sodium hydroxide, without water, in 50% solution state	Gabi Process - DE: Sodium hydroxide mix (50%)
sodium sulfate, anhydrite		0.00833904
steam, in chemical industry	Gabi Process - RER: Steam (mp) PlasticsEurope
sulfuric acid	Gabi Process - EU-27: Sulphuric acid (96%)
tap water, at user	Gabi Process - EU-27: Tap water
tetrafluoroethylene		0.000308182
urea formaldehyde resin	Gabi Process - US: Melamine-urea-formaldehyde resin, at plant
Manufacturing
Manufacturing Data	From DOW Corning 2015 Sustainability Report: http://www.dowcorning.com/content/publishedlit/sustainability-report-en.pdf
Electricity	GaBi Process - US: Electricity grid mix (production mix)
Thermal Energy	GaBi Process - US: Thermal Energy from natural gas
Transportation
Truck trailer transport	GaBi Process - GLO: Truck-trailer
	Assume default distance = 100 km travelled
Diesel mix	GaBi Process - US: Diesel mix at refinery
	Disposal
Plastic Waste Landfill	silicone product (conserve mass) end of life
	GaBi Process - EU-27: Plastic waste on landfill
Textiles waste Landfill	Cotton bag mass end of life
	GaBi Process - EU-27: Textiles on landfill
Paper Waste Landfill	Cardboard mass end of life
	GaBi Process - EU - 27: Paper waste on landfill

## Sheet: Tamp-LCI
Tampon
RESULTS					Corrugated Board	Paper	Rayon Production	US: Electricity grid mix (production mix)	DE: Polyester Resin unsaturated (UP) ts	EU-27: Paper waste on landfill ts <p-agg>	EU-27: Plastic waste on landfill ts	EU-27: Textiles on landfill ts <p-agg>	GLO: Truck-trailer ts <u-so>	RER: Polyethylene low density granulate (PE-LD) ELCD/PlasticsEurope <p-agg>	RER: Polypropylene film (PP) PlasticsEurope	Tampon Manufacture <u-bb>	US: Diesel mix at refinery ts	US: Thermal energy from natural gas ts	Use Phase Tampon <u-so>
Energy (net calorific value)		MJ	Energy resources	0.419215	0.013446	0.00142281	0.116038	0.0300858	0.00803701	0.00167141	0.00347925	0.00168278	0	0.120583	0.120515	0	0.000432373	0.00182167	0
WATER		kg	Water	6.91647	0.363084	0.0370954	4.50009	1.1653	0.175348	0.0600123	0.12435	0.0604284	0	0.0736722	0.355079	0	0.00129249	0.000715534	0
CO2 EMISSIONS		kg	Carbon dioxide	0.0173938	0.00066891	8.22159e-05	0.00755236	0.00183316	0.000274144	9.14831e-05	0.000190433	0.000180167	2.45401e-05	0.00276736	0.00360929	9.53095e-10	4.27554e-06	0.000115445	0
			Carbon dioxide (aviation)	2.55949e-08	5.75734e-10	8.02231e-11	2.12987e-08	1.53782e-09	1.13671e-09	2.35421e-10	4.90056e-10	2.37023e-10	0	0	0	0	9.97621e-13	2.23916e-12	0
			Carbon dioxide (biotic)	0.00101188	1.81948e-05	1.97761e-06	0.000288921	6.54757e-05	1.29001e-05	0.000344338	1.03699e-05	0.000268321	1.29158e-06	0	0	0	2.82011e-08	6.39735e-08	0
			Carbon dioxide (land use change)	4.18089e-06	1.31384e-07	1.63968e-08	3.21132e-06	3.62758e-07	1.29192e-07	7.84964e-08	1.634e-07	7.90304e-08	0	0	0	0	4.86188e-09	4.0409e-09	0
			Carbon dioxide (peat oxidation)	4.33385e-11	6.40254e-13	1.13702e-13	3.76463e-11	1.05719e-12	2.10586e-12	4.32011e-13	8.9928e-13	4.3495e-13	0	0	0	0	9.70792e-16	7.98938e-15	0
BIOLOGICAL MATERIAL		kg	Primary forest	0.000196557	7.13992e-08	1.35327e-13	9.09012e-10	1.62739e-16	1.1283e-15	2.28085e-16	4.74786e-16	2.29637e-16	0	4.73456e-09	0.00019648	0	4.90976e-19	1.99241e-18	0
			Wood and wood waste, 9.5 MJ per kg	4.03151e-13	4.03151e-13	0	0	0	0	0	0	0	0	0	0	0	0	0	0
			Wood, hard, standing	0.0005834	0.000422127	9.33162e-05	6.79563e-05	0	0	0	0	0	0	0	0	0	0	0	0
			Wood, primary forest, standing	1.21513e-13	2.9721e-16	1.55829e-17	1.212e-13	0	0	0	0	0	0	0	0	0	0	0	0
			Wood, soft, INW, standing	0.00217831	0.00194954	0.000132372	9.63977e-05	0	0	0	0	0	0	0	0	0	0	0	0
			Wood, soft, standing	1.10963e-09	2.71404e-12	1.42299e-13	1.10677e-09	0	0	0	0	0	0	0	0	0	0	0	0
Non-renewable MATERIAL		kg	Non renewable elements	2.89846e-05	1.23206e-06	1.8768e-07	1.17902e-05	1.71283e-06	1.77102e-07	2.12724e-06	4.42814e-06	2.14171e-06	0	1.17673e-06	3.57797e-06	0	3.35611e-08	3.99417e-07	0
			Non renewable resources	0.0231339	0.000947645	0.000105503	0.016742	0.00317833	0.000412045	0.000421896	0.000878232	0.000424767	0	2.00893e-06	1.82854e-06	0	1.63779e-06	1.7979e-05	0
AGGREGATION & REORGANIZATION
	Cotton	Silicone	Polyethylene	Polypropylene	Rayon	Polyester	Cardboard	Paper	Wood Pulp		Manufacturing	Transport	Disposal	Raw Materials	TOTAL
Energy (MJ)	0	0	0.120583	0.120515	0.116038	0.00803701	0.013446	0.00142281	0		0.0319075	0.000432373	0.00683344	0.380042	0.419215
Water (kg)	0	0	0.0736722	0.355079	4.50009	0.175348	0.363084	0.0370954	0		1.16602	0.00129249	0.24479	5.50437	6.91647
CO2 emissions (kg)	0	0	0.00276736	0.00360929	0.00784451	0.000287174	0.000687236	8.421e-05	0		0.00201451	3.01403e-05	0.00108543	0.0152798	0.0184099
biological (kg)	0	0	4.73456e-09	0.00019648	0.000164356	1.1283e-15	0.00237174	0.000225688	0		1.64731e-16	4.90976e-19	9.32508e-16	0.00295826	0.00295826
Non-renewable (kg)	0	0	3.18566e-06	5.40651e-06	0.0167538	0.000412222	0.000948877	0.00010569	0		0.00319843	1.67135e-06	0.00173359	0.0182292	0.0231629
Solid waste (kg)			7.076e-05	7.57202e-05	0.0186412	0.000383159	0.000189629	0.0066201	0		0.0029	3.848e-06	0.00576	0.0259806	0.0346444

## Sheet: Tamp-LCIA
Tampons (per product unit)	Units	TOTAL	Corrugated Board	Paper	Rayon Production	DE: Polyester Resin unsaturated (UP) ts	RER: Polyethylene low density granulate (PE-LD) ELCD/PlasticsEurope <p-agg>	RER: Polypropylene film (PP) PlasticsEurope	US: Electricity grid mix (production mix)	US: Thermal energy from natural gas ts	Tampon Manufacture <u-bb>	Use Phase Tampon <u-so>	US: Diesel mix at refinery ts	GLO: Truck-trailer ts <u-so>	EU-27: Paper waste on landfill ts <p-agg>	EU-27: Plastic waste on landfill ts	EU-27: Textiles on landfill ts <p-agg>
Climate change midpoint, excl biogenic carbon (v1.06)	kg CO2-Equiv.	0.0216483	0.000860544	9.72225e-05	0.00798575	0.000300652	0.00343602	0.00420519	0.00192424	0.000123309	9.53095e-10	0	5.04347e-06	2.4591e-05	0.00117012	0.000219039	0.00129659
Climate change midpoint, incl biogenic carbon (v1.06)	kg CO2-Equiv.	0.0192331	-0.00195396	-0.000173797	0.00778514	0.000301771	0.00343602	0.00420519	0.00192366	0.000123294	9.53095e-10	0	4.51586e-06	2.58826e-05	0.00164082	0.000218702	0.00169589
Human toxicity midpoint, cancer effects (v1.06)	CTUh	5.02239e-10	5.91524e-11	8.27186e-12	3.25117e-10	2.00038e-12	4.38374e-14	1.47732e-13	7.97641e-11	2.30999e-11	0	0	4.51232e-13	6.43525e-18	6.62589e-13	2.4432e-12	1.08482e-12
Human toxicity midpoint, non-cancer effects (v1.06)	CTUh	2.88041e-09	2.3769e-11	2.63382e-12	2.67168e-09	8.40839e-12	6.08456e-12	3.6762e-12	2.95677e-11	5.4854e-13	0	0	1.06997e-12	1.62952e-18	3.23989e-11	6.79115e-11	3.26603e-11
Ecotoxicity freshwater midpoint (v1.06)	CTUe	0.00907866	0.0013365	0.000106558	0.00635223	4.60499e-05	6.72339e-05	8.55563e-06	0.000846028	0.000233452	0	0	8.06168e-06	1.38657e-12	1.03893e-05	4.77757e-05	1.58209e-05
Acidification midpoint (v1.06)	Mole of H+ eq.	0.00010875	3.42721e-06	4.08166e-07	5.56881e-05	5.76173e-07	1.54017e-05	2.44095e-05	6.60694e-06	8.77582e-08	9.6156e-08	0	2.89503e-08	1.4932e-07	5.65976e-07	7.28446e-07	5.76003e-07
Eutrophication freshwater midpoint (v1.06)	kg P eq	4.97968e-07	3.34249e-08	1.26829e-09	1.15009e-08	1.51047e-09	8.49143e-10	1.29685e-07	8.35338e-10	1.24615e-11	5.60644e-09	0	2.16466e-10	0	5.09381e-08	1.75316e-07	8.68037e-08
Resource depletion, mineral, fossils and renewables, midpoint (v1.06)	kg Sb-Equiv.	7.68295e-08	1.64564e-09	8.03261e-10	6.01678e-08	2.40514e-10	5.81175e-09	4.52353e-09	3.21585e-09	1.82261e-10	0	0	1.86224e-11	0	5.38823e-11	1.12163e-10	5.42489e-11
									normalized reults
RESULTS (AFTER FUNCTIONAL UNIT 240 products/woman/year)		Raw Materials	Manufacture	Transport & Use	Disposal	TOTAL		Normalization factors (EC-JRC, 2010)	Raw Materials	Manufacture	Transport & Use	Disposal	TOTAL
Climate Change (w/o biogenic)	kg CO2-Equiv.	4.05249	0.491413	0.00711227	0.64458	5.1956		9220	0.000439533	5.32986e-05	7.71395e-07	6.99111e-05	0.000563514
Climate change (w/ biogenic)	kg CO2-Equiv.	3.26409	0.49127	0.00729562	0.853298	4.61595		9220	0.000354022	5.32831e-05	7.91282e-07	9.25486e-05	0.000500645
Human toxicity (cancer)	CTUh	9.4736e-08	2.46874e-08	1.08297e-10	1.00575e-09	1.20537e-07		3.69e-05	0.00256737	0.000669034	2.93488e-06	2.7256e-05	0.0032666
Human toxicity (noncancer)	CTUh	6.51901e-07	7.2279e-09	2.56792e-10	3.1913e-08	6.91299e-07		0.000533	0.00122308	1.35608e-05	4.81786e-07	5.98742e-05	0.001297
Ecotoxicity	CTUe	1.90011	0.259075	0.0019348	0.0177566	2.17888		8740	0.000217404	2.96425e-05	2.21373e-07	2.03165e-06	0.0002493
Acidification	Mole of H+ eq.	0.0239786	0.0016298	4.27849e-05	0.000448902	0.0261001		47.3	0.000506947	3.44567e-05	9.04543e-07	9.49053e-06	0.000551799
Eutrophication	kg P eq	4.27774e-05	1.54902e-06	5.19519e-08	7.51338e-05	0.000119512		1.48	2.89037e-05	1.04663e-06	3.51026e-08	5.07661e-05	8.07515e-05
Resource Depletion	kg Sb-Equiv.	1.75662e-05	8.15548e-07	4.46937e-09	5.28705e-08	1.84391e-05		0.101	0.000173923	8.07473e-06	4.42512e-08	5.2347e-07	0.000182565

## Sheet: Pad -assumptions
Sanitary Pad						Sanitary Pad
ASSUMPTIONS						Flows neglected from the analysis due to low mass
Flow	Assumption
General
Representative product	U by KotexⓇ SecurityⓇ Maxi Pads	0.0121	kg			Neglected Flow	% composition
Life Span	240 units per year					[sulfonyl]urea-compound	2.48856e-09
						acetamide-anillide-compound, unspecified	4.49869e-08
Material Aquistion		% composition				alkylketene dimer sizing agent, for paper production	0.000261934
Polyethylene	weight assumed 50% of absorbent material	0.484298				aluminium sulfate	0.00118006
	GaBi Process - RER: Polyethylene low density granulate (PE-LD)					ammonium nitrate, as N	3.04898e-05
Wood Pulp	weight assumed 50% of absorbent material	0.304132				ammonium sulfate, as N	6.08471e-06
	Ecoinvent Process - stone groundwood pulp production - GLO - 2000					atrazine	4.08594e-07
	By-products have neglible effects					benzoic-compound	7.65706e-09
	Ignored infrastructure - pulp factory					bipyridylium-compound	2.7119e-09
EDTA, ethylenediaminetetraacetic acid	Ecoinvent Process - EDTA production, GLO, 2000					calcium chloride	7.31374e-06
	Assume that infastructure effect is neglible - don't count factory					chemical, organic	9.23589e-06
electricity, medium voltage	Gabi Process - Electricity grid mix (production mix)					core board	0.000370404
ethylenediamine	Ecoinvent Process - ethylenediamine production, GLO, 2000					corrugated board box	0.000181076
	Assume that effect of infastructure is neglible					cyclic N-compound	2.55237e-09
ammonia	Gabi Process - EU-27: Ammonia mix (NH3)					dinitroaniline-compound	1.09537e-08
electricity, medium voltage	Gabi Process - US: Electricity grid mix (production mix)					diphenylether-compound	8.50775e-10
ethylene dichloride	Ecoinvent Process - ethylene dichloride production, GLO, 2000					dithiocarbamate-compound	3.6443e-06
	Assume that effect of infastructure is neglible					ethoxylated alcohol (AE3)	0.000154795
chlorine, gaseous	Gabi Process - DE: Chlorine mix					glyphosate	8.68893e-08
copper	Gabi Process - DE: Copper mix (99.999% from electrolysis)					magnesium sulfate	0.000158025
ethylene, average	Gabi Process - EU-27: Ethene (ethylene)					maize seed, for sowing	9.48835e-05
heat, district or industrial, natural gas	Gabi Process - US: Thermal energy from natural gas					malusil	8.77917e-05
sodium hydroxide, in 50% solution state	Gabi Process - DE: Sodium hydroxide mix (50%)					methyl tert-butyl ether	9.6858e-07
formaldehyde	Gabi Process - DE: Formaldehyde					metolachlor	1.89515e-07
heat, district or industrial, natural gas	Gabi Process - US: Thermal energy from natural gas					nitrile-compound	4.14759e-09
sodium cyanide	Ecoinvent Process - sodium cyanide production, GLO, 2000					organophosphorus-compound, unspecified	4.29117e-08
	Assume that effect of infastructure is neglible					pesticide, unspecified	2.77359e-07
electricity, medium voltage	Gabi Process - US: Electricity grid mix (production mix)					phenoxy-compound	1.09966e-08
heat, district or industrial, natural gas	Gabi Process - US: Thermal energy from natural gas					pitch despergents, in paper production	1.13884e-06
hydrogen cyanide	Gabi Process - DE: Hydrogen cyanide (prussic acid)					potassium chloride, as K2O	3.17869e-05
sodium hydroxide, in 50% solution state	Gabi Process - DE: Sodium hydroxide mix (50%)					printing ink	0.000438017
electricity, medium voltage	Gabi Process - Electricity grid mix (production mix)					pyrethroid-compound	5.43423e-09
Thermal energy, other than natural gas	Assume that if not from natural gas, than from hard coal					retention aid, for paper production	0.000202626
	Gabi Process - US: Thermal energy from hard coal					soda ash, light, crystalline, heptahydrate	7.05273e-06
hydrogen peroxide, in 50% solution state	Gabi Process - DE: Hydrogen peroxide					sodium chlorate, powder	7.05273e-06
Softwood lumber	Gabi Process - RNA: Sawn lumber, softwood, planed, kiln dried, at kiln, NE-NC, CORRIM/NREL USLCI					sodium dichromate	6.33705e-07
	Assume all byproducts have neglible impacts					sodium silicate, spray powder, 80%	7.05273e-06
	Gabi Plan - Softwood lumber					sodium sulfate, anhydrite	0.000223494
sodium silicate, spray powder, 80%	Ecoinvent Process - sodium silicate production, spray powder, 80%, GLO, 1995	0.00608264				steel, chromium steel 18/8	3.21504e-05
	Assume that effect of infastructure is neglible					titanium dioxide	7.05273e-06
electricity, medium voltage	Gabi Process - US: Electricity grid mix (production mix)					triazine-compound, unspecified	3.65504e-06
heat, district or industrial, natural gas	Gabi Process - US: Thermal energy from natural gas					urea, as N	1.66256e-05
heat, district or industrial, other than natural gas	Assumed that all thermal energy not from NG is from hard coal					wood chips	5.4314e-05
	Gabi Process - US: Thermal energy from hard coal					Total %Mass Neglected	0.00358046
sodium silicate, without water, in 48% solution state	Ecoinvent Process - sodium silicate production, hydrothermal liquor, product in 48% solution state	0.00632595
	Assume that effect of infastructure is neglible
	Assume that the effecct of byproducts are neglible
chemical, organic	Gabi Plan - chemical, organic	9.23589e-06
methyl tert-butyl ether		4.61794e-07
urea, as N		4.61794e-07
electricity, medium voltage	Gabi Process - US: Electricity grid mix (production mix)
heat, district or industrial, natural gas	Gabi Process - US: Thermal energy from natural gas
heat, district or industrial, other than natural gas	Gabi Process - US: Thermal energy from hard coal
sodium hydroxide, without water, in 50% solution state	Gabi Process - DE: Sodium hydroxide mix (50%)
steam, in chemical industry	Gabi Process - RER: Steam (mp) PlasticsEurope
steam, in chemical industry	Gabi Process - RER: Steam (mp) PlasticsEurope
Paper	weight determination	0.0392562
Corrugated Board	weight determination	0.175207
	Ecoivent Process - corrugated board box production - GLO 2008
	Assume by-products are neglible
	Assume that infastructure effect is neglible - don't count box factory
diesel	Gabi Process - US: Diesel mix at refinery
electricity, medium voltage	Gabi Process - Electricity grid mix (production mix)
ethylene vinyl acetate copolymer	Ecoinvent Process - ethylene vinyl acetate copolymer production, GLO, 2000
	Assume infrastructure is negligble (chemical factory isn't required)
electricity, medium voltage	Gabi Process - US: Electricity grid mix (production mix)
ethylene, average	Gabi Process - EU-27: Ethene (ethylene)
heat, district or industrial, natural gas	Gabi Process - US: Thermal energy from natural gas
potato starch	Ecoinvent Process - potato starch production, GLO, 2002
	Assume infrastructure is negligble (chemical factory isn't required)
electricity, medium voltage	Gabi Process - US: Electricity grid mix (production mix)
heat, district or industrial, natural gas	Gabi Process - US: Thermal energy from natural gas
potato, Swiss integrated production	Gabi Process - US: Potato, whole plant, at field
Nitrogen fertilizer	Gabi Plan - Nitrogen fertilizer
Transport, train, diesel powered	Gabi Plan - Transport, train, diesel powered
Quicklime	Gabi Process - DE: Lime (CaO; quicklime lumpy)
Diesel, combusted in industrial equipment	Gabi Process - US: Diesel, combusted in industrial equipment USLCI
Diesel	Gabi Process - US: Diesel mix at refinery
Transport, barge, average fuel	Gabi Process - US: Transport, barge, average fuel mix USLCI
Transport, barge, diesel powered	Gabi Process - US: Transport, barge, diesel powered USLCI
Diesel	Gabi Process - US: Diesel mix at refinery
Transport, barge, residual fuel	Gabi Process - US: Transport, barge, residual fuel oil powered USLCI
	Assume that residual fuel is comparable to heavy fuel oil, with a density of 930 kg/m3
Heavy fuel oil	Gabi Process - US: Heavy fuel oil at refinery (2.5 wt % S)
Transport, combination truck, average fuel	Gabi Plan - Transport, combination truck, average
Transport, train, diesel powered	Gabi Plan - Transport, train, diesel powered
transport, single unit truck, diesel powered	Gabi Process - US: Transport, single unit truck, diesel powered USLCI
Diesel	Gabi Process - US: Diesel mix at refinery
tap water, at user	Gabi Process - EU-27: Tap water
vinyl acetate	Ecoinvent Process - vinyl acetate production, GLO, 2000
acetic acid	Gabi Process - DE: Acetic acid from methanol (low pressure carbonylation) (Monsanto process)
electricity	Gabi Process - US: Electricity grid mix (production mix)
ethylene	Gabi Process - EU-27: Ethene (ethylene)
thermal energy from natural gas	Gabi Process - US: Thermal energy from natural gas
oxygen, liquid	Gabi Process - DE: Oxygen (liquid)
fluting medium	Ecoinvent Process - fluting medium production, semichemical, GLO, 2008	0.0137397	0.35
	Assume by-products are neglible
	Assume effect of infrastructure is negligble
core board		4.0532e-05	0.0010325
corrugated board box		3.57231e-05	0.00091
diesel, low-sulfur	Gabi Process - US: Diesel mix at refinery
electricity, medium voltage	Gabi Process - US: Electricity grid mix (production mix)
ethoxylated alcohol (AE3)		1.51136e-06	3.85e-05
hard coal	Gabi Process - US: Hard coal mix
heavy fuel oil	Gabi Process - US: Heavy fuel oil at refinery (2.5wt. % S)
hydrochloric acid, without water, in 30% solution state	Gabi Process - DE: Hydrochloric acid (32%)
light fuel oil	Gabi Process - US: Light fuel oil at refinery
lubricating oil	Gabi Process - US: Lubricants at refinery
packaging film, low density polyethylene	Gabi Process - RER: Polyethylene film (PE-LD) PlasticsEurope
peat		0.00328378	0.08365
pulpwood, hardwood, measured as solid wood under bark
pulpwood, softwood, measured as solid wood under bark
quicklime, milled, loose	Gabi Process - DE: Lime (CaO; quicklime lumpy)
retention aid, for paper production		1.22283e-05	0.0003115
soda ash, dense	Gabi Process - EU-27: Soda (Na2CO3)
sodium hydroxide, without water, in 50% solution state	Gabi Process - DE: Sodium hydroxide mix (50%)
steel, chromium steel 18/8		2.74793e-07	7e-06
sulfate pulp		0.000123657	0.00315
sulfur	Gabi Process - US: Sulphur (elemental) at refinery
sulfur dioxide, liquid	Gabi Plan - Sulfur Dioxide
sulfuric acid	Gabi Process - EU-27: Sulpuric acid (96%)
wood chips, dry, measured as dry mass		0.0059218	0.15085
heavy fuel oil	Gabi Process - US: Heavy fuel oil at refinery (0.3 wt.%S)
light fuel oil	Gabi Process - US: Light fuel oil at refinery
linerboard	on ecoinvent but long	0.0255165	0.65
liquefied petroleum gas	Gabi Process - US: Liquefied Petroleum Gas (LPG) (70% propane; 30% butane)
maize starch	Ecoinvent Process - maize starch production, GLO, 2002
	Assume infrastructure is negligble (chemical factory isn't required)
electricity, medium voltage	Gabi Process - US: Electricity grid mix (production mix)
heat, district or industrial, natural gas	Gabi Process - US: Thermal energy from natural gas
maize grain	on ecoinvent but long	0.000667355	0.017
tap water, at user	Gabi Process - EU-27: Tap water
natural gas, low pressure	Gabi Process - US: Natural gas mix
polyethylene packaging	Gabi Process - RER: Polyethylene film (PE-LD) PlasticsEurope
potato starch	Ecoinvent Process - potato starch production, GLO, 2002
	Gabi Plan - Potato starch
printing ink	on ecoinvent	9.81405e-05	0.0025
steel, chromium steel 18/8	on ecoinvent	6.67355e-06	0.00017
tap water, at user	Gabi Process - EU-27: Tap water
wood chips		1.21694e-05	0.00031
Manufacturing
Manufacturing Data	From SCA Sustainability Report 2015 (downloaded into excel sheet)
	Assume thermal energy for heating is from natural gas
Electricity	GaBi Process - US: Electricity grid mix (production mix)
Thermal Energy	GaBi Process - US: Thermal Energy from natural gas
Transportation
Truck trailer transport	GaBi Process - GLO: Truck-trailer
	Assume default distance = 100 km travelled
Diesel mix	GaBi Process - US: Diesel mix at refinery
Disposal
Plastic Waste	Polyethylene mass end of life
	GaBi Process - EU-27: Plastic waste on landfill
Wood Products	Wood Pulp mass end of life
	GaBi Process - EU -27: Wood products (OSB, particle board) on landfill
Paper Waste	Cardboard and Paper mass end of life
	GaBi Process - EU - 27: Paper waste on landfill

## Sheet: Pad-LCI
				Sanitary Pad
				RESULTS			Total	Corrugated Board	Paper	US: Electricity grid mix (production mix)	Wood Pulp	EU-27: Paper waste on landfill ts <p-agg>	EU-27: Plastic waste on landfill ts	EU-27: Wood products (OSB, particle board) on landfill ts <p-agg>	GLO: Truck-trailer ts <u-so>	Pad Manufacture <u-bb>	RER: Polyethylene low density granulate (PE-LD) ELCD/PlasticsEurope <p-agg>	Sanitary Pad Use <u-so>	US: Diesel mix at refinery ts	US: Thermal energy from natural gas ts
				Energy (net calorific value)		MJ	0.653574	0.0202166	0.0120565	0.0656013	0.102691	0.00385741	0.00798185	0.00545972	0	0	0.430865	0	0.000873018	0.0039721
				WATER		kg	7.53181	0.545913	0.314337	2.54091	3.24294	0.138501	0.285274	0.196525	0	0	0.263243	0	0.00260972	0.0015602
				CO2 EMISSIONS		kg
				Carbon dioxide			0.0236862	0.00100574	0.000696677	0.00399715	0.00663381	0.000211132	0.000436877	0.000298834	4.95498e-05	0.00020782	0.00988827	0	8.6329e-06	0.000251724
				Carbon dioxide (aviation)			1.21951e-08	8.65642e-10	6.79791e-10	3.35317e-09	4.85299e-09	5.43323e-10	1.12425e-09	7.69015e-10	0	0	0	0	2.01433e-12	4.88242e-12
				Carbon dioxide (biotic)			0.005386	2.73567e-05	1.67578e-05	0.000142768	0.00264613	0.00079469	2.37899e-05	0.0017317	2.60788e-06	0	0	0	5.69419e-08	1.39492e-07
				Carbon dioxide (land use change)			3.18283e-06	1.97542e-07	1.38942e-07	7.90984e-07	1.2243e-06	1.8116e-07	3.74861e-07	2.56412e-07	0	0	0	0	9.8168e-09	8.81108e-09
				Carbon dioxide (peat oxidation)			1.31167e-11	9.62651e-13	9.63481e-13	2.30518e-12	4.39468e-12	9.97028e-13	2.06306e-12	1.41119e-12	0	0	0	0	1.96016e-15	1.74206e-14
				BIOLOGICAL MATERIAL		kg
				Primary forest			1.24273e-07	1.07352e-07	1.14673e-12	3.54848e-16	2.91747e-12	5.26393e-16	1.08922e-15	7.45052e-16	0	0	1.69174e-08	0	9.91346e-19	4.3444e-18
				Wood and wood waste, 9.5 MJ per kg			6.06155e-13	6.06155e-13	0	0	0	0	0	0	0	0	0	0	0	0
				Wood, hard, standing			0.00142543	0.000634688	0.000790738	0	1.70589e-12	0	0	0	0	0	0	0	0	0
				Wood, primary forest, standing			9.67142e-16	4.46869e-16	1.32045e-16	0	3.88227e-16	0	0	0	0	0	0	0	0	0
				Wood, soft, INW, standing			0.00405291	0.00293122	0.00112169	0	0	0	0	0	0	0	0	0	0	0
				Wood, soft, standing			0.0141452	4.08068e-12	1.2058e-12	0	0.0141452	0	0	0	0	0	0	0	0	0
				Non-renewable MATERIAL		kg
				Non renewable elements			4.0584e-05	1.85246e-06	1.59035e-06	3.73478e-06	6.24623e-06	4.90942e-06	1.01587e-05	6.94871e-06	0	0	4.20465e-06	0	6.77643e-08	8.70918e-07
				Non renewable resources			0.0238329	0.00142483	0.000894002	0.00693027	0.0101675	0.000973686	0.00201478	0.00137814	0	0	7.17826e-06	0	3.30692e-06	3.92027e-05
				AGGREGATION & REORGANIZATION
						Cotton	Silicone	Polyethylene	Polypropylene	Rayon	Polyester	Cardboard	Paper	Wood Pulp		Raw Materials	Manufacturing	Transport	Disposal	TOTAL
				Energy		0	0	0.430865	0	0	0	0.0202166	0.0120565	0.102691		0.565828	0.0695734	0.000873018	0.017299	0.653574
				Water		0	0	0.263243	0	0	0	0.545913	0.314337	3.24294		4.36643	2.54247	0.00260972	0.6203	7.53181
				CO2 emissions		0	0	0.00988827	0	0	0	0.00103329	0.000713575	0.00928117		0.0209163	0.00439258	6.08573e-05	0.00349784	0.0288676
				biological		0	0	1.69174e-08	0	0	0	0.00356601	0.00191243	0.0141452		0.0196237	3.59192e-16	9.91346e-19	1.61561e-15	0.0196237
				Non-renewable		0	0	1.13829e-05	0	0	0	0.00142668	0.000895593	0.0101738		0.0125074	0.00697408	3.37468e-06	0.00438862	0.0238735
				Solid waste (kg)				0.0062658				0.28444	0.0560971	0.0073212		0.354124	0.00636944	5.95601e-06	0.00876642	0.369266

## Sheet: Pad-LCIA
Sanitary Pad (per product unit)	Units	TOTAL	Corrugated Board	Paper	Wood Pulp	RER: Polyethylene low density granulate (PE-LD) ELCD/PlasticsEurope <p-agg>	US: Electricity grid mix (production mix)	US: Thermal energy from natural gas ts	Pad Manufacture <u-bb>	Sanitary Pad Use <u-so>	US: Diesel mix at refinery ts	GLO: Truck-trailer ts <u-so>	EU-27: Paper waste on landfill ts <p-agg>	EU-27: Plastic waste on landfill ts	EU-27: Wood products (OSB, particle board) on landfill ts <p-agg>
Climate change midpoint, excl biogenic carbon (v1.06)	kg CO2-Equiv.	0.0350036	0.00129387	0.00082384	0.00694643	0.0122775	0.00419576	0.000268872	0.00020782	0	1.01834e-05	4.96525e-05	0.0027005	0.000502504	0.00572672
Climate change midpoint, incl biogenic carbon (v1.06)	kg CO2-Equiv.	0.0126247	-0.00293787	-0.00147271	-0.0123697	0.0122775	0.0041945	0.000268839	0.00020782	0	9.11813e-06	5.22604e-05	0.00378681	0.000501731	0.00810634
Human toxicity midpoint, cancer effects (v1.06)	CTUh	1.23219e-09	8.89383e-11	7.00937e-11	8.38876e-10	1.56639e-13	1.73924e-10	5.03686e-11	0	0	9.11097e-13	1.29936e-17	1.52917e-12	5.60502e-12	1.78339e-12
Human toxicity midpoint, non-cancer effects (v1.06)	CTUh	7.22086e-10	3.57378e-11	2.23184e-11	2.3819e-10	2.17412e-11	6.44716e-11	1.19608e-12	0	0	2.1604e-12	3.29022e-18	7.47727e-11	1.55798e-10	1.057e-10
Ecotoxicity freshwater midpoint (v1.06)	CTUe	0.00823073	0.0020095	0.000902945	0.00254827	0.000240238	0.00184474	0.000509036	0	0	1.62776e-05	2.79967e-12	2.39773e-05	0.000109604	2.61423e-05
Acidification midpoint (v1.06)	Mole of H+ eq.	0.000110588	5.15296e-06	3.45869e-06	2.65635e-05	5.50328e-05	1.44062e-05	1.91354e-07	2.09666e-07	0	5.84545e-08	3.01497e-07	1.3062e-06	1.67115e-06	2.23514e-06
Eutrophication freshwater midpoint (v1.06)	kg P eq	7.08095e-07	5.02559e-08	1.07471e-08	4.59574e-08	3.03413e-09	1.82143e-09	2.71719e-11	1.22247e-08	0	4.37075e-10	0	1.17559e-07	4.02197e-07	6.38344e-08
Resource depletion, mineral, fossils and renewables, midpoint (v1.06)	kg Sb-Equiv.	4.71524e-08	2.47429e-09	6.80663e-09	9.10028e-09	2.07664e-08	7.01208e-09	3.97415e-10	0	0	3.76011e-11	0	1.24354e-10	2.57315e-10	1.76009e-10
									normalized reults
RESULTS (AFTER FUNCTIONAL UNIT 240 products/woman/year)		Raw Materials	Manufacture	Transport & Use	Disposal	TOTAL		Normalization factors (EC-JRC, 2010)	Raw Materials	Manufacture	Transport & Use	Disposal	TOTAL
Climate Change (w/o biogenic)	kg CO2-Equiv.	5.12199	1.12139	0.0143606	2.14313	8.40087		9220	0.00055553	0.000121626	1.55755e-06	0.000232444	0.000911157
Climate change (w/ biogenic)	kg CO2-Equiv.	-1.08066	1.12108	0.0147308	2.97477	3.02992		9220	-0.000117208	0.000121592	1.59771e-06	0.000322643	0.000328624
Human toxicity (cancer)	CTUh	2.39535e-07	5.38301e-08	2.18666e-10	2.14022e-09	2.95724e-07		3.69e-05	0.00649148	0.00145881	5.92592e-06	5.80006e-05	0.00801421
Human toxicity (noncancer)	CTUh	7.6317e-08	1.57602e-08	5.18498e-10	8.07049e-08	1.73301e-07		0.000533	0.000143184	2.95689e-05	9.72791e-07	0.000151416	0.000325142
Ecotoxicity	CTUe	1.36823	0.564907	0.00390663	0.0383336	1.97538		8740	0.000156548	6.46346e-05	4.46983e-07	4.38599e-06	0.000226015
Acidification	Mole of H+ eq.	0.0216499	0.00355374	8.63884e-05	0.001251	0.026541		47.3	0.000457715	7.5132e-05	1.82639e-06	2.64482e-05	0.000561121
Eutrophication	kg P eq	2.63987e-05	3.37759e-06	1.04898e-07	0.000140062	0.000169943		1.48	1.7837e-05	2.28216e-06	7.0877e-08	9.46362e-05	0.000114826
Resource Depletion	kg Sb-Equiv.	9.39542e-06	1.77828e-06	9.02427e-09	1.33843e-07	1.13166e-05		0.101	9.3024e-05	1.76067e-05	8.93492e-08	1.32518e-06	0.000112045

## Sheet: Cup - assumptions
Menstrual Cup
Flow	Assumption
General
Representative product	DivaCup	0.0374	kg		Flows neglected from the analysis due to low mass
Life time	10 years				Neglected Flow	% composition
					[sulfonyl]urea-compound	3.22364e-06
Material Aquistion		Percent composition of product			[thio]carbamate-compound	6.60013e-05
Silicone Product	weight measured	0.393048			acetamide-anillide-compound, unspecified	1.01746e-05
	Ecoinvent Process - silicone product production - GLO, 2001				alkylketene dimer sizing agent, for paper production	0.000863422
chemical, organic	Ecoinvent Process - chemical production, organic, GLO, 2000	0.0150537			aluminium sulfate, powder	0.00386982
acetic acid, without water, in 98% solution state	Gabi Process - Acetic acid from methanol (low pressure carbonylation) (Monsanto process)				ammonium nitrate, as N	0.00203824
acetone, liquid	Gabi Process - RER: Acetone (dimethylcetone) PlasticsEurope				anthraquinone	1.2992e-05
benzene	Gabi Process - EU-27: Benzene				atrazine	1.34687e-06
butadiene	Gabi Process - DE: 1,3-Butadiene				benzoic-compound	7.52183e-08
ethyl benzene	Gabi Process - RER: Ethyl benzene PlasticsEurope				bipyridylium-compound	8.93933e-09
ethylene dichloride	Gabi Plan - ethylene dichloride				calcium chloride	3.34348e-06
ethylene glycol	Gabi Process - DE: Ethylene glycol				citric acid	4.65294e-06
ethylene oxide	Gabi Process - DE: Ethylene oxide (EO) via air				core board	0.00122098
ethylene, average	Gabi Process - EU-27: Ethene (ethylene)				corrugated board box	0.000596888
formaldehyde	Gabi Process - DE: Formaldehyde (HCHO; 37%)				cyanuric chloride	0.0021331
methanol	Gabi Plan - Methanol				cyclic N-compound	1.38349e-05
methyl tert-butyl ether		0.000752687			cyclohexanol	3.39201e-06
phenol	Gabi Process - RER: Phenol PlasticsEurope				deinking emulsion, in paper production	0.000513636
propylene	Gabi Process - Propylene at refinery				diazole-compound	1.39563e-05
styrene	Gabi Process - DE: Styrene				dinitroaniline-compound	2.96931e-06
toluene, liquid	Gabi Process- EU-27: Toluene PlasticsEurope				diphenylether-compound	2.80444e-09
urea, as N		0.000752687			dithiocarbamate-compound	1.20128e-05
vinyl acetate	Gabi Plan - Vinyl Acetate				ethoxylated alcohol (AE3)	0.000515756
vinyl chloride	Gabi Process - DE: Vinylchloride monomer (VCM)				fatty acid	0.00143516
xylene	Gabi Process - EU-27: Xylenes, mixed PlasticsEurope				fluosilicic acid, in 22% solution	0.00180409
copper	Gabi Process - DE: Copper mix (99.999% from electrolysis)				glyphosate	1.00247e-05
cyclohexanol		3.39201e-06			magnesium sulfate	4.57412e-05
electricity, high voltage	Gabi Process - US: Electricity grid mix (production mix)				maize seed, for sowing	0.000312768
electricity, medium voltage	Gabi Process - US: Electricity grid mix (production mix)				malusil	2.54118e-05
ethylene, average	Gabi Process - EU-27: Ethene (ethylene)				mancozeb	3.64898e-07
fluosilicic acid, in 22% solution		0.00180409			methyl tert-butyl ether	0.000754358
heat, natural gas	Gabi Process - US: Thermal energy from natural gas				metolachlor	1.20581e-06
heat, other than natural gas	Assume other thermal energy (not natural gas) comes from coal				nitrile-compound	1.36719e-08
	Gabi Process - US: Thermal energy from hard coal				organophosphorus-compound, unspecified	4.16807e-05
isopropanol	Gabi Process - DE: Isopropanol				pesticide, unspecified	1.03567e-05
methanol	Gabi Plan - RNA: Methanol, at plant USLCI				phenoxy-compound	3.62485e-08
Electricity	Gabi Process - Electricity grid mix (production mix)				pitch despergents, in paper production	3.75401e-06
Natural gas, combusted in industrial boiler	Gabi Process - US: Natural gas, combusted in industrial boiler USLCI				polycarboxylates, 40% active substance	0.000127201
Transport, train, diesel powered	Gabi Process - US: Transport, train, diesel powered USLCI				potassium chloride, as K2O	0.00146793
Diesel	Gabi Process - US: Diesel mix at refinery				printing ink	0.00144385
Tranport, combination truck, average fuel	Gabi Process - US: Transport, combination truck, average fuel mix USLCI				pyrethroid-compound	1.59572e-06
Transport, combination truck, diesel powered	Gabi Process - US: Transport, combination truck, diesel powered				pyridine-compound	1.09683e-06
Diesel	Gabi Process - US: Diesel mix at refinery				retention aid, for paper production	0.000667925
Natural as, processed, at plant	Gabi Process - US: Natural gas, processed, at plant USLCI (see below process for all encompassed flows)				silicon tetrachloride	0.000459866
Natural gas, processed, at plant	Gabi Process - US: Natural gas, processed, at plant USLCI				soda ash, light, crystalline, heptahydrate	0.00290675
Electricity	Gabi Process - Electricity grid mix (production mix)				sodium chlorate, powder	3.19091e-06
Natural gas, at extraction site					sodium dichromate	3.704e-07
Residual fuel oil, combusted in industrial boiler					sodium dithionite, anhydrous	7.1607e-05
Natural gas, combusted in industrial boiler	Gabi Process - US: Natural gas, combusted in industrial boiler USLCI (see process above for all encompassed flows)				sodium silicate, spray powder, 80%	3.19091e-06
Diesel, combused in industrial boiler					sodium sulfate, anhydrite	0.00905553
Gasoline, combusted in equipment	Gabi Process - US: Gasoline, combusted in equipment USLCI				steel, chromium steel 18/8	0.000105979
Gasoline	Gabi Process - US: Gasoline mix (regular) at refinery				tetrafluoroethylene	0.000308182
Transport, train, diesel powered	Gabi Process - US: Transport, train, diesel powered USLCI				titanium dioxide	3.19091e-06
Diesel	Gabi Process - US: Diesel mix at refinery				triazine-compound, unspecified	1.26433e-05
Tranport, combination truck, average fuel	Gabi Process - US: Transport, combination truck, average fuel mix USLCI				urea, as N	0.00154593
Transport, combination truck, diesel powered	Gabi Process - US: Transport, combination truck, diesel powered				wood chips	0.000179037
Diesel	Gabi Process - US: Diesel mix at refinery				Total %Mass Neglected	0.0347098
Transport, barge, average	Gabi Plan - barge
Transport, combination truck, diesel powered	Gabi Process - US: Transport, combination truck, diesel powered
Diesel	Gabi Process - US: Diesel mix at refinery
Transport, train, diesel powered	Gabi Process - US: Transport, train, diesel powered USLCI
Diesel	Gabi Process - US: Diesel mix at refinery
methylchloride	Ecoinvent Process - methylchloride, GLO, 1997
	Assume effect byproducts is negligble
polyethylene, high density, granulate	Gabi Process - RER: Polyethylene high density granulate (PE-HD) ELCD/PlasticsEurope
quicklime, milled, packed	Gabi Process - DE: Lime (CaO; quicklime lumpy)
silicon tetrachloride		0.000459866
silicon, metallurgical grade	Gabi Process - GLO: Silicon mix (99%)
sodium chloride, powder	Gabi Process - Sodium chloride (rock salt)
sodium hydroxide, in 50% solution	Gabi Process - DE: Sodium hydroxide mix (50%)
sulfuric acid	Gabi Process - EU-27: Sulphuric acid (96%)
tap water, at user	Gabi Process - EU-27: Tap Water
titanium dioxide		4.83449e-06
toluene, liquid	Gabi Process - DE: Toluene
zinc	Gabi Process - DE: Zinc redistilled mix
Corrugated Board	weight determination	0.57754
Cotton Fabric	weight determination	0.0302139
	Ecoinvent Process - textile production, knit cotton, batch dyed - GLO - 2009
	Assume byproducts (waste textile and waste water) have no effect
acetic acid, without water, in 98% solution state	Gabi Process - DE: Acetic acid from methanol (low pressure carbonylation) (Monsanto process)
acrylic acid	Gabi Process - DE: Acrylic acid (propene)
anthraquinone		1.2992e-05
citric acid		4.65294e-06
cotton fibre	Ecoinvent Process - cotton production, US, 2010	0.0344439
	Assume effect byproducts is negligble
[sulfonyl]urea-compound		3.21544e-06
[thio]carbamate-compound		6.60013e-05
acetamide-anillide-compound, unspecified		1.00263e-05
ammonium nitrate, as N		0.00195779
benzoic-compound		4.9978e-08
butane	Gabi Process - US: Butane at refinery
cyclic N-compound		1.38265e-05
diazole-compound		1.39563e-05
diesel	Gabi Process - US: Diesel mix at refinery
dinitroaniline-compound		2.9332e-06
electricity, low voltage	Gabi Process - US: Electricity grid mix (production mix)
glyphosate		9.73831e-06
heat, district or industrial, natural gas	Gabi Process - US: Thermal energy from natural gas
lime	Gabi Process - DE: Lime (CaO; quicklime lumpy)
lubricating oil	Gabi Process - US: Lubricants at refinery
mancozeb		3.64898e-07
metolachlor		5.81102e-07
nitrogen fertiliser, as N	Gabi Plan - Nitrogen fertilizer
organophosphorus-compound, unspecified		4.15393e-05
pesticide, unspecified		9.44244e-06
petrol, unleaded	Gabi Process - Petrol coke at refinery
phosphate fertiliser, as P2O5	Gabi Plan - Phosphorus Fertilizer
potassium chloride, as K2O		0.00136315
pyrethroid-compound		1.5778e-06
pyridine-compound		1.09683e-06
sulfur	Gabi Process - US: Sulphur (elemental) at refinery
sulfuric acid	Gabi Process - DE: Sulphuric acid (96%)
triazine-compound, unspecified		5.95052e-07
urea, as N		0.000739957
cyanuric chloride		0.0021331
deinking emulsion, in paper production		0.000513636
electricity, low voltage	Gabi Process - US: Electricity grid mix (production mix)
ethoxylated alcohol (AE7)		5.49893e-06
fatty acid		0.00143516
heat, central or small-scale, natural gas	Gabi Process - US: Thermal energy from natural gas
heat, central or small-scale, other than natural gas	Assume other thermal energy (not natural gas) comes from coal
	Gabi Process - US: Thermal energy from hard coal
hydrogen peroxide, without water, in 50% solution state	Gabi Process- DE: Hydrogen peroxide
nitrogen fertiliser, as N	Gabi Plan - US: Nitrogen fertilizer, productioon mix, at plant
polycarboxylates, 40% active substance		0.000127201
polyethylene, low density, granulate	Gabi Process - RER: Polyethylene low density granulate (PE-LD) ELCD/PlasticsEurope
soda ash, light, crystalline, heptahydrate		0.00290356
sodium chloride, powder	Gabi Process - EU-27: Sodium chloride (rock salt)
sodium dithionite, anhydrous		7.1607e-05
sodium hydroxide, without water, in 50% solution state	Gabi Process - DE: Sodium hydroxide mix (50%)
sodium sulfate, anhydrite		0.00833904
steam, in chemical industry	Gabi Process - RER: Steam (mp) PlasticsEurope
sulfuric acid	Gabi Process - EU-27: Sulphuric acid (96%)
tap water, at user	Gabi Process - EU-27: Tap water
tetrafluoroethylene		0.000308182
urea formaldehyde resin	Gabi Process - US: Melamine-urea-formaldehyde resin, at plant
Manufacturing
Manufacturing Data	From DOW Corning 2015 Sustainability Report: http://www.dowcorning.com/content/publishedlit/sustainability-report-en.pdf
Electricity	GaBi Process - US: Electricity grid mix (production mix)
Thermal Energy	GaBi Process - US: Thermal Energy from natural gas
Transportation
Truck trailer transport	GaBi Process - GLO: Truck-trailer
	Assume default distance = 100 km travelled
Diesel mix	GaBi Process - US: Diesel mix at refinery
	Disposal
Plastic Waste Landfill	silicone product (conserve mass) end of life
	GaBi Process - EU-27: Plastic waste on landfill
Textiles waste Landfill	Cotton bag mass end of life
	GaBi Process - EU-27: Textiles on landfill
Paper Waste Landfill	Cardboard mass end of life
	GaBi Process - EU - 27: Paper waste on landfill

[truncated: 2 more sheets: Cup-LCI, Cup-LCIA]
